# Supplementary material for: Dissemination of Ceftriaxone-Resistant Salmonella Enteritidis Harboring Plasmids Encoding blaCTX-M-55 or blaCTX-M-14 Gene in China
Source: Antibiotics (Basel). 2024 May 16;13(5):456. doi: 10.3390/antibiotics13050456 (PMC11117602; doi:10.3390/antibiotics13050456)
Supplement: Supplementary file 1 [file antibiotics-13-00456-s001.zip]

Archive with 1 entries (1 files):
- antibiotics-2970310-supplementary.pdf
